# Supplementary material for: Prenatal Environmental Exposure to Persistent Organic Pollutants and Reproductive Hormone Profile and Pubertal Development in Dutch Adolescents
Source: Int J Environ Res Public Health. 2022 Aug 1;19(15):9423. doi: 10.3390/ijerph19159423 (PMC9367960; doi:10.3390/ijerph19159423)
Supplement: Supplementary file 1 [file ijerph-19-09423-s001.zip]

Archive with 1 entries (1 files):
- ijerph-1777112-supplementary.pdf
